# Supplementary material for: Machine learning in time-lapse imaging to differentiate embryos from young vs old mice
Source: Biol Reprod. 2024 Apr 30;110(6):1115–24. doi: 10.1093/biolre/ioae056 (PMC11180621; doi:10.1093/biolre/ioae056)
Supplement: Supplemental_File_2_ioae056 [file supplemental_file_2_ioae056.zip]

Archive with 1 entries (1 files):
- Supplemental_File_2_ioae056.csv
