# Supplementary material for: Machine learning in time-lapse imaging to differentiate embryos from young vs old mice
Source: Biol Reprod. 2024 Apr 30;110(6):1115–24. doi: 10.1093/biolre/ioae056 (PMC11180621; doi:10.1093/biolre/ioae056)
Supplement: Supplemental_File_2_ioae056 [file supplemental_file_2_ioae056.zip › Supplemental_File_2_ioae056.csv]

ID	tPNf	t2	t3	t4	t5	t6	t7	t8	tM	t9	tSB	tB	Age
cohort8 1-Young and Aged Young wellAA-1 embryo2	14.6	15.7	41.6	44.4	60.2	60.9	62.7	63.1	64.9	71.2	83.5	87.4	1
cohort8 1-Young and Aged Young wellAA-1 embryo1	15.7	17.0	41.9	42.1	59.6	60.5	63.6	64.5	65.6	72.1	88.9	94.7	1
cohort8 1-Young and Aged Young wellAA-2 embryo1	15.2	17.0	40.3	40.5	56.2	56.6	56.7	56.9	58.5	67.0	81.3	84.7	1
cohort8 1-Young and Aged Young wellAA-2 embryo2	14.5	15.9	38.9	39.0	53.1	53.3	53.3	54.2	60.5	64.1	75.5	84.9	1
cohort8 1-Young and Aged Young wellAA-3 embryo1	14.1	15.5	39.4	39.6	56.2	56.7	56.9	57.1	59.3	68.1	77.5	80.9	1
cohort8 1-Young and Aged Young wellAA-4 embryo1	15.0	16.6	40.1	41.7	56.2	57.1	59.4	59.8	61.8	66.7	84.6	87.3	1
cohort8 1-Young and Aged Young wellAA-4 embryo2	14.5	16.3	40.5	42.1	58.2	59.3	62.5	62.9	63.4	71.5	84.6	90.3	1
cohort8 1-Young and Aged Young wellAA-5 embryo1	14.6	16.1	36.9	38.3	51.1	51.3	51.5	52.6	62.0	62.3	79.3	82.4	1
cohort8 1-Young and Aged Young wellAA-5 embryo2	13.6	15.4	37.2	38.1	51.5	52.8	53.1	54.0	56.9	63.2	75.7	78.1	1
cohort8 1-Young and Aged Young wellAA-6 embryo1	13.6	15.6	38.0	38.5	53.8	54.9	55.1	56.2	61.4	66.1	79.3	83.1	1
cohort8 1-Young and Aged Young wellAA-6 embryo2	13.7	15.6	39.0	39.0	56.0	56.9	57.6	57.6	62.5	67.9	79.3	88.7	1
cohort8 1-Young and Aged Young wellAA-7 embryo1	13.2	15.0	39.2	41.6	55.7	56.9	57.1	57.8	59.1	66.7	75.0	80.6	1
cohort8 1-Young and Aged Young wellAA-7 embryo2	13.7	15.7	36.7	37.4	51.7	51.9	52.4	52.9	56.2	62.3	75.5	78.6	1
cohort8 1-Young and Aged Young wellAA-8 embryo1	15.7	17.2	38.9	40.8	59.6	60.0	60.0	61.8	60.9	70.3	77.7	80.9	1
cohort8 1-Young and Aged Aged wellAA-9 embryo1	13.7	16.3	38.5	44.3	51.3	51.5	54.9	55.5	59.6	63.1	79.5	82.9	0
cohort8 1-Young and Aged Aged wellAA-9 embryo2	14.1	15.7	38.9	40.8	55.7	56.9	67.0	67.6	57.6	76.1	86.0	96.5	0
cohort8 1-Young and Aged Aged wellAA-10 embryo1	13.7	15.6	35.6	36.0	48.3	48.8	50.8	51.3	54.8	62.7	72.1	84.4	0
cohort8 1-Young and Aged Aged wellAA-10 embryo2	13.7	15.9	36.7	37.8	49.7	50.4	50.6	51.0	54.4	61.1	76.8	83.3	0
cohort8 1-Young and Aged Aged wellAA-11 embryo1	14.5	16.5	36.7	38.5	49.5	49.9	51.3	53.7	54.4	60.5	74.4	78.8	0
cohort8 1-Young and Aged Aged wellAA-11 embryo2	14.3	16.3	37.8	38.5	51.0	51.0	51.9	52.4	55.7	62.0	78.6	81.9	0
cohort8 1-Young and Aged Aged wellAA-12 embryo1	14.5	16.3	34.9	36.0	50.1	50.2	50.6	52.4	53.7	62.9	78.6	81.5	0
cohort8 1-Young and Aged Aged wellAA-12 embryo2	15.4	16.6	36.7	38.3	51.0	52.0	52.6	52.8	56.4	61.8	72.3	83.3	0
cohort8 1-Young and Aged Aged wellAA-13 embryo1	18.6	20.4	42.7	43.6	57.3	57.5	59.8	61.4	62.0	68.5	85.5	94.7	0
cohort8 1-Young and Aged Aged wellAA-13 embryo2	14.5	15.7	36.7	37.4	51.9	51.9	53.9	54.6	55.3	63.6	81.9	87.6	0
cohort8 1-Young and Aged Aged wellAA-14 embryo1	13.9	16.5	35.1	36.2	48.8	49.0	49.2	49.3	53.1	61.1	74.6	79.7	0
cohort8 1-Young and Aged Aged wellAA-14 embryo2	13.6	15.6	35.6	35.6	50.4	50.6	51.1	51.3	55.1	62.5	74.8	79.7	0
cohort8 1-Young and Aged Aged wellAA-15 embryo1	14.3	16.5	37.4	37.6	51.0	51.1	51.3	51.9	56.0	62.0	77.9	80.6	0
cohort8 1-Young and Aged Aged wellAA-15 embryo2	13.8	15.4	35.4	35.6	50.1	50.8	51.5	52.4	55.1	62.5	75.4	78.2	0
cohort8 1-Young and Aged Aged wellAA-16 embryo1	13.9	15.7	36.3	37.2	51.1	51.3	51.7	52.2	62.2	62.3	74.1	85.3	0
cohort8 1-Young and Aged Aged wellAA-16 embryo2	11.0	13.6	15.9	35.4	38.5	47.5	48.8	50.6	53.9	58.7	77.3	84.4	0
cohort8 1-Young and Aged Aged wellAA-16 embryo3	14.8	16.6	36.0	37.4	51.1	51.5	53.0	53.7	54.4	61.8	74.6	77.2	0
cohort8 2-Aged only Aged wellAB-1 embryo1	14.0	15.6	34.9	37.8	46.0	46.1	49.6	49.8	56.4	57.0	72.9	76.7	0
cohort8 2-Aged only Aged wellAB-1 embryo2	15.4	16.9	37.1	38.2	46.9	48.7	49.2	49.4	55.2	57.7	72.7	78.7	0
cohort8 2-Aged only Aged wellAB-1 embryo3	13.6	15.3	36.4	36.8	48.5	49.4	50.3	50.7	53.9	59.7	75.6	79.6	0
cohort8 2-Aged only Aged wellAB-2 embryo1	13.6	15.6	35.7	37.8	49.6	49.8	50.3	50.5	58.6	59.9	76.1	82.3	0
cohort8 2-Aged only Aged wellAB-2 embryo2	14.4	16.2	35.7	36.0	48.9	49.0	50.5	50.8	56.8	59.0	73.2	82.3	0
cohort8 2-Aged only Aged wellAB-2 embryo3	13.8	16.0	35.7	35.7	47.2	47.8	48.3	48.5	53.2	57.3	74.0	78.1	0
cohort8 2-Aged only Aged wellAB-3 embryo1	14.0	16.2	36.6	40.2	50.3	50.8	53.2	53.4	55.0	61.7	77.6	84.8	0
cohort8 2-Aged only Aged wellAB-3 embryo2	14.4	16.2	36.4	38.2	49.4	49.6	51.2	51.7	59.5	60.6	72.7	77.4	0
cohort8 2-Aged only Aged wellAB-3 embryo3	14.5	16.2	36.0	36.8	48.9	50.5	50.7	54.3	54.5	59.7	72.9	75.4	0
cohort8 2-Aged only Aged wellAB-4 embryo1	14.0	15.8	36.0	37.5	48.7	49.0	49.2	49.6	52.8	59.5	75.8	79.0	0
cohort8 2-Aged only Aged wellAB-4 embryo2	13.8	15.8	35.5	35.9	47.4	47.4	48.5	49.0	56.3	57.9	71.1	73.8	0
cohort8 2-Aged only Aged wellAB-5 embryo1	14.0	16.2	37.1	39.3	48.0	48.1	49.8	50.3	54.3	59.2	75.8	78.8	0
cohort8 2-Aged only Aged wellAB-5 embryo2	14.0	15.6	36.4	36.9	47.4	48.1	48.9	49.0	52.1	57.0	71.1	75.2	0
cohort8 2-Aged only Aged wellAB-5 embryo3	14.9	17.4	36.9	37.3	47.4	49.2	49.8	50.8	55.9	57.7	71.3	75.1	0
cohort8 2-Aged only Aged wellAB-6 embryo2	13.6	15.3	34.0	34.0	46.3	46.3	47.1	48.0	50.7	55.5	68.9	71.6	0
cohort8 2-Aged only Aged wellAB-6 embryo3	15.1	17.1	39.5	45.1	52.3	54.1	58.3	58.4	62.6	61.3	74.5	90.9	0
cohort8 2-Aged only Aged wellAB-7 embryo1	14.2	16.2	35.5	44.3	49.0	49.8	57.7	59.9	59.7	61.1	77.4	82.8	0
cohort8 2-Aged only Aged wellAB-7 embryo2	14.7	16.7	39.3	41.3	51.8	54.3	55.4	61.0	59.3	61.7	73.2	86.8	0
cohort8 2-Aged only Aged wellAB-7 embryo3	13.6	15.6	35.9	38.0	46.7	47.1	49.8	50.1	58.4	57.2	72.3	82.8	0
cohort8 2-Aged only Aged wellAB-8 embryo1	14.0	16.0	37.7	46.2	49.4	50.5	61.0	61.9	55.9	62.8	77.0	81.2	0
cohort8 2-Aged only Aged wellAB-8 embryo2	14.4	16.2	36.6	36.9	48.1	48.3	50.7	51.2	54.3	58.1	66.7	74.0	0
cohort8 2-Aged only Aged wellAB-8 embryo3	14.5	16.0	36.4	37.1	48.5	48.5	49.2	49.9	57.9	60.1	68.9	80.1	0
cohort8 2-Aged only Aged wellAB-9 embryo1	15.1	16.7	38.6	41.6	52.7	53.7	56.8	57.0	58.6	64.2	75.8	82.8	0
cohort8 2-Aged only Aged wellAB-9 embryo2	14.2	16.0	37.1	38.0	49.4	49.6	49.8	50.8	56.1	59.0	69.8	76.5	0
cohort8 2-Aged only Aged wellAB-9 embryo3	14.4	16.3	38.0	42.0	51.4	51.6	55.4	57.7	61.7	62.2	75.4	82.1	0
cohort8 2-Aged only Aged wellAB-10 embryo1	14.4	16.2	37.5	38.0	50.9	51.2	51.9	53.7	56.1	61.9	69.3	76.5	0
cohort8 2-Aged only Aged wellAB-10 embryo2	19.6	21.9	48.1	54.8	70.7	71.1	73.1	74.9	65.7	82.5	92.2	95.1	0
cohort8 2-Aged only Aged wellAB-11 embryo1	15.3	17.1	36.9	38.4	49.6	50.1	51.9	52.3	59.9	60.8	73.3	78.7	0
cohort8 2-Aged only Aged wellAB-11 embryo3	14.5	16.3	36.2	40.6	46.9	47.4	52.8	53.2	58.1	58.6	75.2	84.3	0
cohort8 2-Aged only Aged wellAB-12 embryo1	14.5	15.8	38.7	40.7	55.4	57.4	67.1	67.7	61.5	69.5	85.4	87.5	0
cohort8 2-Aged only Aged wellAB-12 embryo2	13.8	15.6	36.2	37.3	40.0	50.1	50.7	51.0	52.7	59.0	69.1	73.6	0
cohort8 2-Aged only Aged wellAB-12 embryo3	14.4	15.4	34.6	34.6	48.3	48.9	50.3	50.5	53.7	58.8	69.1	78.9	0
cohort8 2-Aged only Aged wellAB-13 embryo1	15.3	16.4	38.2	38.4	53.6	53.9	54.3	54.6	58.6	65.5	81.7	93.8	0
cohort8 2-Aged only Aged wellAB-13 embryo2	14.7	16.2	38.6	40.0	54.1	54.5	54.6	55.7	60.4	64.8	78.9	88.2	0
cohort8 2-Aged only Aged wellAB-13 embryo3	14.0	15.4	36.8	37.3	51.6	51.9	53.7	56.6	59.7	64.9	69.5	88.2	0
cohort8 2-Aged only Aged wellAB-14 embryo1	14.7	16.4	37.1	37.3	50.9	51.0	51.2	51.9	55.7	62.6	70.2	72.7	0
cohort8 2-Aged only Aged wellAB-14 embryo2	14.0	16.0	35.0	36.0	49.0	49.2	49.4	49.6	53.6	60.2	68.9	73.4	0
cohort8 2-Aged only Aged wellAB-14 embryo3	14.5	16.2	37.5	38.2	53.2	53.4	54.1	55.6	58.1	65.1	77.6	84.6	0
cohort8 2-Aged only Aged wellAB-15 embryo1	14.2	16.4	35.9	38.8	47.2	47.4	50.7	51.0	56.5	60.2	75.8	78.7	0
cohort8 2-Aged only Aged wellAB-15 embryo3	14.8	16.5	36.8	37.8	50.5	51.0	52.5	53.7	55.7	62.1	73.4	80.1	0
cohort8 2-Aged only Aged wellAB-16 embryo1	14.2	16.0	35.0	39.3	48.5	50.3	53.6	53.7	55.7	60.8	71.5	78.1	0
cohort8 2-Aged only Aged wellAB-16 embryo2	14.4	16.5	36.2	38.6	48.7	48.9	53.4	53.9	57.2	59.3	76.1	79.6	0
cohort8 2-Aged only Aged wellAB-16 embryo3	14.4	16.0	38.6	38.8	51.6	53.0	53.6	55.2	59.5	63.7	72.5	78.0	0
cohort9 1-Young Young wellAA-1 embryo1	13.6	15.3	38.1	38.6	55.7	57.4	59.6	60.9	61.1	72.4	83.6	94.1	1
cohort9 1-Young Young wellAA-2 embryo1	14.1	15.8	38.3	39.3	52.8	53.8	54.0	55.0	58.7	65.0	77.4	81.0	1
cohort9 1-Young Young wellAA-2 embryo2	13.4	14.8	38.6	39.8	52.8	53.0	54.3	55.0	59.6	63.6	76.9	79.9	1
cohort9 1-Young Young wellAA-2 embryo3	13.4	14.8	37.4	37.9	55.2	55.2	55.5	56.0	57.7	65.0	75.2	79.3	1
cohort9 1-Young Young wellAA-3 embryo2	14.4	15.8	35.9	36.1	50.3	50.3	51.3	54.0	55.2	60.6	69.9	75.9	1
cohort9 1-Young Young wellAA-3 embryo3	13.4	15.1	39.1	40.3	56.2	57.4	57.9	58.2	61.6	66.0	77.8	83.8	1
cohort9 1-Young Young wellAA-3 embryo1	13.4	15.3	38.6	40.3	51.8	52.0	52.3	52.5	56.7	62.6	79.1	82.3	1
cohort9 1-Young Young wellAA-4 embryo1	13.4	14.8	35.2	39.6	50.3	53.3	54.7	61.6	62.3	63.6	75.8	78.4	1
cohort9 1-Young Young wellAA-4 embryo2	13.6	15.8	36.6	36.9	52.8	54.0	57.4	58.2	58.4	63.6	69.4	79.9	1
cohort9 1-Young Young wellAA-5 embryo1	12.6	14.1	36.6	36.9	49.1	49.8	51.3	51.8	55.2	59.9	70.9	80.6	1
cohort9 1-Young Young wellAA-6 embryo1	12.6	14.8	36.6	38.1	50.1	50.6	53.3	53.3	59.2	61.4	71.4	79.9	1
cohort9 1-Young Young wellAA-6 embryo2	13.6	15.1	35.2	36.4	47.6	48.1	48.6	49.1	53.8	57.7	70.7	74.6	1
cohort9 1-Young Young wellAA-6 embryo3	12.9	14.6	33.2	37.6	50.6	53.3	54.7	60.4	58.7	61.6	76.5	87.0	1
cohort9 1-Young Young wellAA-7 embryo1	14.1	15.8	39.8	42.3	57.7	58.9	59.2	59.6	60.4	72.6	82.7	88.5	1
cohort9 1-Young Young wellAA-8 embryo1	13.9	15.6	37.4	38.6	49.9	50.6	54.5	56.0	60.9	60.1	78.4	86.8	1
cohort9 1-Young Young wellAA-8 embryo2	12.9	14.8	34.4	35.9	48.4	48.6	50.3	50.8	56.7	60.1	72.4	80.6	1
cohort9 1-Young Young wellAA-8 embryo3	13.4	14.8	36.9	38.3	54.7	55.5	56.0	56.5	59.2	67.2	81.0	85.1	1
cohort9 1-Young Young wellAA-9 embryo2	13.9	15.8	38.8	40.3	54.5	55.2	56.5	59.2	54.1	67.2	76.5	88.9	1
cohort9 1-Young Young wellAA-9 embryo1	13.9	15.8	38.1	39.6	52.5	53.3	53.8	54.3	60.9	62.8	73.9	80.1	1
cohort9 1-Young Young wellAA-10 embryo1	13.1	15.1	36.6	36.9	47.9	49.9	50.1	50.8	58.9	59.4	74.1	77.1	1
cohort9 1-Young Young wellAA-10 embryo3	13.1	15.1	38.8	41.5	55.5	56.2	61.8	62.8	64.3	66.5	75.6	89.6	1
cohort9 1-Young Young wellAA-11 embryo2	13.9	15.6	38.1	38.8	52.3	52.5	52.8	53.3	57.7	60.9	78.9	90.3	1
cohort9 1-Young Young wellAA-11 embryo1	13.6	15.6	39.3	40.6	54.5	54.8	55.5	56.2	58.4	64.5	71.4	77.6	1
cohort9 1-Young Young wellAA-12 embryo1	13.1	14.6	35.2	35.4	48.1	49.9	50.8	51.1	60.1	58.9	73.9	76.3	1
cohort9 1-Young Young wellAA-12 embryo2	14.6	17.3	39.6	40.6	51.8	52.1	55.5	58.4	63.3	62.8	74.1	83.4	1
cohort9 1-Young Young wellAA-12 embryo3	13.6	15.3	37.1	37.9	52.5	52.8	52.8	54.3	58.7	62.8	72.4	78.0	1
cohort9 1-Young Young wellAA-13 embryo2	14.6	16.3	37.4	38.8	50.3	50.6	51.8	52.3	59.6	61.4	71.9	78.6	1
cohort9 1-Young Young wellAA-13 embryo1	13.6	15.6	40.3	40.8	56.5	57.7	58.4	59.9	64.8	69.4	77.6	86.0	1
cohort9 1-Young Young wellAA-14 embryo1	15.1	16.8	40.8	56.0	57.7	57.9	58.9	59.2	62.1	66.3	78.4	81.9	1
cohort9 1-Young Young wellAA-14 embryo3	13.4	15.6	38.4	40.6	51.1	52.8	55.7	56.0	59.6	61.6	73.6	85.5	1
cohort9 1-Young Young wellAA-15 embryo2	12.9	14.9	36.4	38.1	51.8	52.8	55.5	55.7	61.9	64.3	76.9	81.8	1
cohort9 1-Young Young wellAA-15 embryo1	13.4	15.1	37.6	38.1	52.6	53.0	53.3	55.2	58.4	62.6	74.6	86.4	1
cohort9 1-Young Young wellAA-16 embryo1	13.9	15.6	35.7	36.6	49.6	49.9	50.8	51.3	57.7	59.4	72.9	82.1	1
cohort9 1-Young Young wellAA-16 embryo2	13.6	15.1	38.4	38.6	55.7	56.2	58.2	59.4	60.9	68.7	86.1	90.7	1
cohort9 1-Young Young wellAA-16 embryo3	13.4	15.6	36.9	39.3	48.1	48.1	58.4	59.2	61.9	60.4	70.9	78.9	1
cohort9 2-Young Aged Young wellAB-1 embryo1	13.0	14.9	36.7	39.4	50.7	51.6	52.4	52.6	55.3	62.2	72.4	77.7	1
cohort9 2-Young Aged Young wellAB-2 embryo1	13.5	15.2	38.7	39.6	55.6	56.5	57.0	57.8	60.5	68.0	76.6	82.9	1
cohort9 2-Young Aged Young wellAB-2 embryo2	13.2	14.9	35.7	37.0	49.2	49.4	51.6	53.1	60.5	55.6	74.7	78.1	1
cohort9 2-Young Aged Young wellAB-2 embryo3	15.2	36.5	37.0	51.6	52.1	52.4	52.9	53.6	57.3	59.5	76.2	85.2	1
cohort9 2-Young Aged Young wellAB-3 embryo2	14.4	16.1	38.7	38.9	51.6	52.9	53.1	53.8	62.7	55.3	74.3	79.0	1
cohort9 2-Young Aged Young wellAB-3 embryo1	12.7	14.7	36.2	37.4	52.4	52.9	53.4	54.3	61.2	63.9	76.9	87.2	1
cohort9 2-Young Aged Young wellAB-4 embryo1	13.0	15.2	35.7	36.5	49.4	50.2	50.4	52.6	57.3	61.4	76.9	88.5	1
cohort9 2-Young Aged Young wellAB-5 embryo1	13.0	15.4	37.9	38.2	54.6	54.8	55.1	55.6	60.7	65.6	79.6	83.1	1
cohort9 2-Young Aged Young wellAB-6 embryo1	13.0	15.2	38.9	39.9	52.1	53.8	54.3	54.6	57.3	63.9	77.1	85.4	1
cohort9 2-Young Aged Young wellAB-7 embryo1	13.9	16.2	39.6	40.1	55.1	56.8	59.0	59.2	62.2	69.0	77.7	85.2	1
cohort9 2-Young Aged Young wellAB-8 embryo1	14.2	16.4	40.1	40.4	52.9	54.1	56.3	57.3	59.5	66.6	82.9	85.5	1
cohort9 2-Young Aged Aged wellAB-9 embryo2	13.7	15.7	37.0	37.0	51.2	51.6	53.6	54.6	59.2	62.4	69.0	81.8	0
cohort9 2-Young Aged Aged wellAB-9 embryo3	14.4	16.4	36.2	36.5	48.5	48.7	49.0	50.2	62.4	58.5	71.7	78.4	0
cohort9 2-Young Aged Aged wellAB-9 embryo1	13.2	14.9	36.7	37.7	49.4	49.7	49.9	50.4	54.6	60.5	76.0	78.3	0
cohort9 2-Young Aged Aged wellAB-10 embryo2	13.2	15.7	34.8	37.4	49.4	49.4	49.7	49.9	57.5	58.5	72.0	79.7	0
cohort9 2-Young Aged Aged wellAB-11 embryo2	14.4	16.2	35.2	37.7	49.7	50.9	51.4	51.6	61.2	60.7	74.5	81.1	0
cohort9 2-Young Aged Aged wellAB-11 embryo3	14.0	15.9	37.2	40.9	48.5	49.7	52.4	55.8	70.3	57.3	73.4	85.7	0
cohort9 2-Young Aged Aged wellAB-11 embryo1	15.2	16.9	38.4	40.6	54.1	54.6	57.5	58.3	62.9	65.4	77.9	85.4	0
cohort9 2-Young Aged Aged wellAB-12 embryo1	15.2	17.4	37.0	38.2	52.6	53.1	55.3	56.1	59.2	62.9	71.5	85.5	0
cohort9 2-Young Aged Aged wellAB-12 embryo2	14.4	16.4	37.2	38.9	50.2	50.4	52.4	52.9	58.0	61.0	73.4	79.2	0
cohort9 2-Young Aged Aged wellAB-13 embryo2	14.4	16.4	37.5	38.4	51.2	52.1	52.1	52.9	58.0	63.9	77.5	80.9	0
cohort9 2-Young Aged Aged wellAB-13 embryo1	15.2	17.1	36.5	37.2	49.9	51.2	51.4	51.7	53.6	61.0	73.7	79.9	0
cohort9 2-Young Aged Aged wellAB-14 embryo1	13.5	15.2	35.5	37.0	50.9	51.2	51.4	51.7	55.8	61.0	72.0	77.7	0
cohort9 2-Young Aged Aged wellAB-15 embryo2	14.2	15.2	34.8	36.7	46.3	46.8	48.2	49.2	55.1	58.5	68.1	75.3	0
cohort9 2-Young Aged Aged wellAB-15 embryo1	14.2	15.9	37.0	37.2	49.9	51.4	51.9	53.4	54.3	60.7	74.0	83.1	0
cohort9 2-Young Aged Aged wellAB-16 embryo1	14.4	16.2	36.5	36.7	51.7	52.4	52.9	53.4	54.8	62.7	77.5	82.6	0
cohort9 3-Aged Aged wellAC-1 embryo3	14.0	16.2	36.7	37.0	48.7	49.2	49.7	50.7	55.6	59.5	73.4	77.7	0
cohort9 3-Aged Aged wellAC-1 embryo1	14.0	14.7	36.0	37.0	48.7	49.2	52.1	52.6	56.6	61.0	74.3	78.8	0
cohort9 3-Aged Aged wellAC-2 embryo1	14.4	16.2	36.7	37.7	51.7	52.4	52.9	53.4	56.1	62.7	75.1	85.0	0
cohort9 3-Aged Aged wellAC-2 embryo2	13.7	15.2	35.3	37.7	49.5	49.7	49.9	49.9	57.0	60.7	66.8	75.3	0
cohort9 3-Aged Aged wellAC-2 embryo3	13.5	15.7	37.7	38.4	52.4	52.9	53.4	53.9	58.0	62.9	72.7	77.9	0
cohort9 3-Aged Aged wellAC-3 embryo3	13.7	15.4	37.7	37.9	50.2	50.7	52.1	52.1	54.3	61.4	74.3	82.0	0
cohort9 3-Aged Aged wellAC-3 embryo1	14.5	16.2	36.0	38.7	51.4	51.9	52.9	53.9	56.3	61.0	74.5	82.6	0
cohort9 3-Aged Aged wellAC-4 embryo1	17.6	20.1	42.6	42.8	58.8	59.0	59.2	59.5	60.2	71.7	75.5	78.1	0
cohort9 3-Aged Aged wellAC-4 embryo2	13.2	15.2	35.7	37.2	48.7	49.0	51.7	53.1	61.4	59.0	70.7	76.0	0
cohort9 3-Aged Aged wellAC-5 embryo2	13.5	15.2	38.9	44.3	52.1	52.1	57.0	64.4	58.5	65.9	76.4	85.4	0
cohort9 3-Aged Aged wellAC-5 embryo3	14.7	16.2	38.2	38.9	53.6	54.4	56.1	57.0	63.9	61.2	69.5	84.1	0
cohort9 3-Aged Aged wellAC-5 embryo1	15.2	16.9	37.2	37.5	48.5	48.7	49.9	50.2	60.0	60.7	72.2	78.6	0
cohort9 3-Aged Aged wellAC-6 embryo1	14.7	16.4	36.7	37.0	48.5	49.0	49.9	50.7	57.8	58.8	72.5	78.6	0
cohort9 3-Aged Aged wellAC-6 embryo2	14.7	16.2	37.0	38.7	49.7	50.2	54.6	54.6	58.0	61.5	73.2	82.0	0
cohort9 3-Aged Aged wellAC-6 embryo3	14.2	16.2	38.7	39.4	52.9	53.9	54.1	55.1	60.7	64.9	76.4	85.0	0
cohort9 3-Aged Aged wellAC-7 embryo2	15.9	18.6	39.9	41.6	51.9	52.4	54.4	54.4	58.3	62.7	79.4	83.3	0
cohort9 3-Aged Aged wellAC-7 embryo3	13.0	14.9	36.5	38.7	48.5	49.2	51.7	52.4	58.5	60.0	71.5	76.6	0
cohort9 3-Aged Aged wellAC-7 embryo1	13.2	15.4	36.5	37.5	49.7	50.7	50.9	51.9	55.8	61.0	69.8	75.3	0
cohort9 3-Aged Aged wellAC-8 embryo1	14.2	16.4	37.5	38.9	49.2	49.7	50.9	51.4	54.4	59.5	72.2	78.5	0
cohort9 3-Aged Aged wellAC-8 embryo2	15.4	17.1	39.4	39.9	51.9	52.2	52.4	53.1	57.8	62.7	77.5	84.8	0
cohort9 3-Aged Aged wellAC-8 embryo3	15.4	16.9	38.9	39.2	55.3	55.3	55.6	55.8	58.8	66.1	77.5	85.0	0
cohort9 3-Aged Aged wellAC-9 embryo2	13.7	15.7	36.5	38.4	51.4	51.7	51.9	52.6	56.1	63.2	75.1	82.9	0
cohort9 3-Aged Aged wellAC-9 embryo3	13.0	15.2	35.5	37.2	49.7	49.9	50.7	50.9	54.4	60.7	73.0	76.0	0
cohort9 3-Aged Aged wellAC-9 embryo1	14.0	15.7	37.5	37.7	53.1	53.9	55.1	55.8	56.3	63.4	74.3	85.0	0
cohort9 3-Aged Aged wellAC-10 embryo1	13.7	15.9	37.7	38.0	52.2	52.4	52.9	53.9	56.1	61.9	66.1	78.8	0
cohort9 3-Aged Aged wellAC-10 embryo2	13.2	15.4	36.5	37.0	48.2	48.7	49.5	50.4	55.6	58.0	70.3	78.5	0
cohort9 3-Aged Aged wellAC-10 embryo3	13.5	15.7	36.7	39.2	47.7	48.2	51.7	52.2	55.8	58.8	72.2	76.8	0
cohort9 3-Aged Aged wellAC-11 embryo1	16.9	18.9	42.9	46.8	55.6	59.3	59.7	62.2	62.9	67.6	78.3	94.2	0
cohort9 3-Aged Aged wellAC-11 embryo2	13.2	14.9	35.3	35.5	48.2	48.2	53.6	54.4	56.3	59.0	69.0	91.5	0
cohort9 3-Aged Aged wellAC-11 embryo3	13.0	14.9	34.5	36.0	48.0	48.0	50.2	50.9	58.0	59.0	69.3	74.9	0
cohort9 3-Aged Aged wellAC-12 embryo1	14.5	16.2	36.7	38.4	49.7	50.0	50.4	51.4	57.3	60.2	70.5	80.0	0
cohort9 3-Aged Aged wellAC-12 embryo2	14.0	15.9	38.0	40.7	51.7	52.4	51.9	53.9	64.6	57.3	74.0	91.9	0
cohort9 3-Aged Aged wellAC-12 embryo3	13.0	14.5	34.5	35.3	48.0	48.2	48.7	51.7	57.8	58.5	70.0	77.0	0
cohort9 3-Aged Aged wellAC-13 embryo1	14.2	16.2	37.0	37.0	49.5	50.2	50.4	51.4	54.4	62.2	72.5	79.4	0
cohort9 3-Aged Aged wellAC-13 embryo2	14.5	15.4	35.0	36.2	46.8	47.8	49.5	55.0	53.1	58.8	70.8	76.0	0
cohort9 3-Aged Aged wellAC-13 embryo3	13.7	15.7	37.5	37.7	50.7	51.4	51.4	51.7	56.8	64.2	77.9	85.2	0
cohort9 3-Aged Aged wellAC-14 embryo1	14.7	16.2	36.0	36.2	49.7	49.7	51.2	52.2	54.9	60.2	73.0	80.7	0
cohort9 3-Aged Aged wellAC-14 embryo2	14.5	16.9	37.5	37.7	52.4	53.1	53.1	53.9	56.6	63.7	74.0	86.5	0
cohort9 3-Aged Aged wellAC-14 embryo3	15.0	17.2	38.0	38.4	50.0	50.7	50.9	51.2	54.9	58.8	72.2	78.3	0
cohort9 3-Aged Aged wellAC-15 embryo1	13.7	15.7	37.2	38.0	50.7	51.2	52.2	54.9	57.5	61.9	75.3	80.0	0
cohort9 3-Aged Aged wellAC-15 embryo2	13.7	15.4	34.5	36.0	47.0	47.0	47.3	48.0	53.6	58.8	71.5	78.6	0
cohort9 3-Aged Aged wellAC-16 embryo1	13.5	15.4	36.5	36.7	50.4	51.2	51.4	51.4	53.4	60.0	69.3	88.6	0
cohort9 3-Aged Aged wellAC-16 embryo2	14.0	15.9	37.5	37.5	51.4	51.7	51.9	52.6	58.0	63.2	72.7	80.7	0
cohort9 3-Aged Aged wellAC-16 embryo3	14.5	16.4	38.7	40.4	51.9	52.2	57.1	58.0	60.0	63.9	76.4	81.6	0
cohort10 Young1 Young wellAA-1 embryo1	13.8	15.8	37.5	37.7	52.4	53.0	53.1	53.3	59.8	63.8	80.6	82.2	1
cohort10 Young1 Young wellAA-1 embryo3	13.0	15.4	39.3	40.1	54.4	54.6	55.2	55.7	61.1	64.9	78.9	84.1	1
cohort10 Young1 Young wellAA-2 embryo1	14.1	16.2	38.1	40.6	50.8	51.3	53.1	55.4	60.7	62.4	74.7	76.7	1
cohort10 Young1 Young wellAA-2 embryo2	14.1	16.4	41.2	43.2	54.8	56.1	56.3	57.2	62.7	65.1	74.5	90.0	1
cohort10 Young1 Young wellAA-3 embryo1	14.0	16.2	39.7	40.3	54.8	55.7	55.9	57.2	61.6	66.0	75.8	78.4	1
cohort10 Young1 Young wellAA-3 embryo2	13.8	16.0	38.2	38.3	52.0	52.4	54.3	54.4	59.4	61.6	67.0	77.6	1
cohort10 Young1 Young wellAA-3 embryo3	16.0	18.0	43.8	44.1	60.0	60.7	66.6	67.7	69.2	74.5	82.4	90.6	1
cohort10 Young1 Young wellAA-4 embryo1	13.0	15.1	40.1	41.7	55.9	56.1	58.9	59.6	63.6	65.9	82.1	84.7	1
cohort10 Young1 Young wellAA-4 embryo2	13.8	15.8	40.8	42.7	56.3	56.4	59.2	59.6	61.8	67.1	77.1	78.9	1
cohort10 Young1 Young wellAA-5 embryo1	12.9	14.9	36.6	37.5	48.9	49.1	49.3	49.6	56.5	59.0	70.6	76.9	1
cohort10 Young1 Young wellAA-5 embryo2	17.1	18.9	45.4	49.1	67.5	68.3	71.2	71.8	73.2	80.8	88.2	93.3	1
cohort10 Young1 Young wellAA-6 embryo1	15.4	16.9	42.7	43.6	58.9	59.0	60.7	62.5	71.6	72.7	83.7	90.0	1
cohort10 Young1 Young wellAA-6 embryo2	12.5	14.7	38.4	39.2	52.8	53.3	53.4	53.5	59.8	62.9	72.5	79.3	1
cohort10 Young1 Young wellAA-6 embryo3	13.4	15.4	37.3	38.4	53.0	53.1	53.5	53.7	58.5	56.3	74.3	77.6	1
cohort10 Young1 Young wellAA-6 embryo4	13.4	15.6	37.7	37.9	48.5	48.9	50.9	51.1	58.9	59.0	71.6	79.1	1
cohort10 Young1 Young wellAA-7 embryo1	14.2	15.8	38.1	38.6	53.7	53.9	55.2	55.5	57.8	68.6	78.9	82.3	1
cohort10 Young1 Young wellAA-7 embryo2	13.8	15.8	41.2	41.6	58.5	60.5	62.0	63.3	64.8	70.8	82.8	87.1	1
cohort10 Young1 Young wellAA-7 embryo3	14.9	17.1	38.1	39.4	51.9	52.4	54.1	54.3	62.0	62.7	73.6	86.1	1
cohort10 Young1 Young wellAA-8 embryo1	13.2	15.3	40.1	43.9	56.7	57.6	61.4	63.1	65.1	68.3	82.8	88.0	1
cohort10 Young1 Young wellAA-8 embryo3	13.6	15.4	37.0	38.6	52.6	53.9	54.1	54.2	60.7	64.6	75.1	78.6	1
cohort10 Young1 Young wellAA-9 embryo1	14.0	15.4	36.6	37.3	51.7	51.9	52.2	53.2	60.9	63.7	80.6	82.1	1
cohort10 Young1 Young wellAA-9 embryo2	13.6	15.6	41.7	43.8	56.8	57.4	57.5	57.6	63.3	67.5	78.8	87.2	1
cohort10 Young1 Young wellAA-9 embryo3	13.8	15.6	38.6	39.0	53.3	53.9	54.3	54.4	62.7	66.0	75.1	81.3	1
cohort10 Young1 Young wellAA-10 embryo1	13.2	15.6	41.6	42.5	54.8	55.0	55.4	56.7	64.2	66.2	83.6	89.8	1
cohort10 Young1 Young wellAA-10 embryo	13.2	15.6	39.0	39.5	52.4	52.8	53.3	53.4	60.3	63.7	74.2	76.7	1
cohort10 Young1 Young wellAA-11 embryo1	12.7	14.9	39.2	42.1	56.1	56.8	58.3	59.1	63.8	68.1	77.1	82.1	1
cohort10 Young1 Young wellAA-11 embryo2	13.4	16.2	44.5	45.4	60.3	61.1	62.6	62.9	65.9	70.1	79.7	84.8	1
cohort10 Young1 Young wellAA-12 embryo1	13.2	15.3	38.3	39.5	52.8	53.2	54.1	54.3	60.3	63.3	75.8	81.5	1
cohort10 Young1 Young wellAA-12 embryo2	14.0	16.0	40.8	41.7	56.8	56.9	58.9	59.0	65.5	67.7	79.7	86.1	1
cohort10 Young1 Young wellAA-12 embryo3	13.8	15.5	38.1	39.2	52.1	52.2	55.7	59.4	58.9	62.9	74.2	84.3	1
cohort10 Young1 Young wellAA-13 embryo1	13.4	15.8	40.6	41.9	57.0	57.2	58.0	59.4	62.7	68.3	81.7	86.1	1
cohort10 Young1 Young wellAA-13 embryo3	13.4	15.6	39.0	39.9	52.1	52.8	54.4	55.2	60.3	62.2	76.7	79.7	1
cohort10 Young1 Young wellAA-14 embryo1	14.7	16.7	38.4	40.3	53.7	54.6	55.2	56.7	62.4	64.0	72.3	84.7	1
cohort10 Young1 Young wellAA-14 embryo2	14.0	15.3	39.9	44.0	56.5	57.8	58.1	58.3	64.4	65.1	76.9	84.3	1
cohort10 Young1 Young wellAA-14 embryo3	13.8	15.8	38.1	39.0	52.1	52.6	53.2	54.1	59.2	60.5	70.1	79.7	1
cohort10 Young1 Young wellAA-15 embryo3	12.9	15.5	40.5	43.4	55.4	58.9	59.1	59.4	64.8	71.0	78.2	81.0	1
cohort10 Young1 Young wellAA-16 embryo1	13.1	15.6	42.3	42.7	57.8	58.5	59.1	59.8	63.3	70.1	74.9	86.9	1
cohort10 Young1 Young wellAA-16 embryo2	13.1	15.6	38.6	40.8	50.9	51.9	54.6	55.2	60.0	61.1	73.1	78.4	1
cohort10 Young2 Young wellAB-1 embryo1	13.4	15.3	36.6	37.3	51.3	51.7	52.1	52.4	58.1	61.8	77.3	79.3	1
cohort10 Young2 Young wellAB-1 embryo2	13.8	15.3	36.6	37.2	49.3	49.5	49.7	50.0	55.0	58.5	71.4	77.1	1
cohort10 Young2 Young wellAB-1 embryo3	13.2	14.9	36.6	36.8	48.6	48.7	49.1	50.0	58.5	58.7	71.0	75.8	1
cohort10 Young2 Young wellAB-2 embryo1	12.9	15.5	39.2	41.6	53.2	53.9	55.4	55.7	61.8	67.3	80.4	84.7	1
cohort10 Young2 Young wellAB-2 embryo2	13.8	15.8	41.8	42.3	58.0	58.3	58.9	61.5	64.2	69.2	78.9	86.1	1
cohort10 Young2 Young wellAB-2 embryo3	15.1	16.9	40.6	42.3	57.2	57.4	58.0	58.9	62.0	67.2	74.2	63.2	1
cohort10 Young2 Young wellAB-2 embryo4	14.0	16.0	38.4	39.2	52.8	53.2	53.7	54.3	63.8	65.1	80.8	83.0	1
cohort10 Young2 Young wellAB-3 embryo1	13.6	15.6	38.8	39.9	56.7	56.9	57.0	58.0	64.8	67.3	81.5	92.4	1
cohort10 Young2 Young wellAB-4 embryo1	13.8	15.8	39.0	39.5	55.2	56.7	58.3	59.6	62.0	65.0	78.6	83.9	1
cohort10 Young2 Young wellAB-5 embryo1	14.0	15.6	39.2	39.9	55.7	56.5	57.0	57.6	60.7	68.5	80.4	86.3	1
cohort10 Young2 Young wellAB-5 embryo2	14.4	16.0	38.3	38.6	49.5	49.7	50.0	50.4	58.3	58.7	74.5	78.0	1
cohort10 Young2 Young wellAB-5 embryo3	14.2	15.8	36.4	36.6	51.3	51.7	51.9	52.1	56.7	63.3	68.3	76.4	1
cohort10 Young2 Young wellAB-6 embryo2	13.2	15.1	37.9	40.8	51.0	51.9	53.5	55.2	60.5	62.7	71.8	76.4	1
cohort10 Young2 Young wellAB-7 embryo1	14.5	16.0	39.0	39.6	54.5	54.6	54.8	55.0	62.6	65.0	76.7	82.8	1
cohort10 Young2 Young wellAB-7 embryo2	16.2	18.0	41.8	42.5	57.6	59.3	60.7	61.6	66.4	69.4	78.6	83.9	1
cohort10 Young2 Young wellAB-7 embryo3	13.1	15.3	39.0	39.9	51.9	52.2	52.6	53.0	58.0	61.6	77.7	81.9	1
cohort10 Young2 Young wellAB-8 embryo1	13.4	15.7	39.2	40.1	52.2	52.4	53.7	54.3	61.3	63.7	74.0	79.9	1
cohort10 Young2 Young wellAB-8 embryo3	13.2	15.3	39.4	39.9	53.2	53.7	63.1	64.0	61.6	65.3	76.6	80.1	1
cohort10 Young2 Young wellAB-8 embryo4	13.8	15.7	37.0	37.2	48.9	49.5	49.7	50.4	57.4	59.8	73.4	79.7	1
cohort10 Young2 Young wellAB-9 embryo2	14.7	16.4	41.6	43.0	57.4	58.5	59.8	60.0	63.7	67.5	73.2	80.8	1
cohort10 Young2 Young wellAB-9 embryo3	14.0	16.0	37.9	39.2	51.7	52.8	57.4	58.9	60.4	64.0	76.7	87.1	1
cohort10 Young2 Young wellAB-10 embryo1	14.9	16.0	38.3	40.3	52.6	53.5	56.3	56.7	59.4	62.9	74.5	80.1	1
cohort10 Young2 Young wellAB-10 embryo3	14.0	16.0	38.3	38.8	52.4	52.6	54.3	55.9	63.1	66.2	83.6	87.8	1
cohort10 Young2 Young wellAB-11 embryo2	14.2	15.5	36.6	39.4	51.7	52.1	56.1	56.9	62.6	64.8	74.4	96.0	1
cohort10 Young2 Young wellAB-12 embryo1	15.5	17.1	39.6	41.0	51.5	52.8	54.1	54.3	60.9	62.4	79.3	85.1	1
cohort10 Young2 Young wellAB-12 embryo2	13.6	16.0	38.8	39.9	51.0	51.3	56.9	57.8	61.3	63.1	75.6	85.4	1
cohort10 Young2 Young wellAB-12 embryo3	13.8	15.5	37.0	37.4	51.7	52.3	52.8	53.2	60.4	64.8	82.1	83.6	1
cohort10 Young2 Young wellAB-12 embryo4	11.2	13.4	35.3	35.7	48.0	48.2	48.8	48.9	54.8	59.6	75.1	83.0	1
cohort10 Young2 Young wellAB-13 embryo1	14.0	15.8	38.1	38.3	51.9	52.1	52.3	52.4	57.4	63.1	63.3	75.3	1
cohort10 Young2 Young wellAB-13 embryo3	13.3	15.3	41.8	43.2	57.8	58.9	59.8	60.2	67.2	71.6	91.1	94.3	1
cohort10 Young2 Young wellAB-14 embryo1	13.6	15.5	40.5	46.0	57.8	58.3	59.6	59.8	64.8	69.0	77.7	88.2	1
cohort10 Young2 Young wellAB-14 embryo3	17.5	19.9	42.1	43.8	57.8	58.2	59.6	60.4	63.5	70.5	76.9	81.9	1
cohort10 Young2 Young wellAB-15 embryo1	15.3	17.1	39.9	40.5	54.7	54.8	55.0	55.8	62.9	67.4	79.0	90.4	1
cohort10 Young2 Young wellAB-15 embryo2	13.1	15.1	36.6	37.0	48.4	48.8	49.9	52.1	56.9	61.7	74.7	78.4	1
cohort10 Young2 Young wellAB-15 embryo3	14.0	15.5	39.2	39.6	54.3	54.4	54.8	55.2	59.8	64.6	79.1	86.9	1
cohort10 Young2 Young wellAB-16 embryo1	12.7	14.9	40.3	40.4	54.3	54.8	55.2	55.6	59.6	64.2	76.4	82.8	1
cohort10 Young2 Young wellAB-16 embryo2	13.4	15.3	37.2	38.1	53.2	53.3	53.7	53.9	62.9	63.9	71.4	74.5	1
cohort10 Young2 Young wellAB-16 embryo3	13.6	15.5	40.7	42.9	58.2	58.3	58.4	58.7	64.4	69.8	78.4	83.8	1
cohort10 Young9-16 Young well9 embryo1	13.1	15.5	39.0	39.9	52.5	53.4	53.7	55.6	62.4	63.7	79.0	85.4	1
cohort10 Young9-16 Young well9 embryo2	13.3	15.5	37.9	40.5	52.1	52.5	55.4	55.5	59.5	65.0	75.1	78.6	1
cohort10 Young9-16 Young well10 embryo1	14.2	16.2	39.8	44.4	54.7	54.8	59.3	61.8	68.1	71.2	82.8	90.6	1
cohort10 Young9-16 Young well10 embryo2	13.8	15.9	30.4	43.1	56.1	60.0	60.7	69.6	63.7	70.1	87.8	90.2	1
cohort10 Young9-16 Young well10 embryo3	13.3	15.5	41.4	43.4	56.7	57.4	57.8	57.9	61.8	66.3	70.1	78.1	1
cohort10 Young9-16 Young well11 embryo1	13.6	15.7	38.5	41.8	55.0	55.4	57.2	57.8	62.4	65.2	80.6	89.1	1
cohort10 Young9-16 Young well11 embryo2	13.5	15.1	37.6	38.5	50.8	51.3	52.3	53.6	57.4	62.6	69.2	78.1	1
cohort10 Young9-16 Young well11 embryo3	13.6	15.5	37.4	37.6	53.6	53.9	54.1	54.5	59.8	65.7	74.9	79.2	1
cohort10 Young9-16 Young well12 embryo1	13.8	16.2	41.4	41.8	55.2	55.4	56.0	56.3	60.9	66.3	80.6	83.6	1
cohort10 Young9-16 Young well12 embryo2	13.5	15.3	40.1	42.9	51.5	52.3	55.2	56.7	58.4	63.3	70.7	84.7	1
cohort10 Young9-16 Young well12 embryo3	13.5	15.1	38.5	39.8	53.4	53.5	56.0	56.1	60.9	63.0	69.4	80.4	1
cohort10 Young9-16 Young well13 embryo1	13.6	15.9	39.4	40.3	56.9	57.4	59.1	64.6	65.3	68.1	71.6	96.0	1
cohort10 Young9-16 Young well13 embryo2	13.5	15.7	39.8	40.3	56.1	57.1	57.4	62.8	65.5	67.2	75.3	88.6	1
cohort10 Young9-16 Young well14 embryo1	13.6	16.0	42.3	42.4	55.2	56.0	57.4	58.4	62.2	66.3	80.6	86.2	1
cohort10 Young9-16 Young well14 embryo2	13.3	15.3	37.4	39.0	52.6	54.1	54.9	56.0	59.5	64.1	77.7	82.5	1
cohort10 Young9-16 Young well15 embryo1	13.5	15.1	39.9	40.9	57.4	57.6	60.0	60.2	63.9	69.2	83.6	86.5	1
cohort10 Young9-16 Young well15 embryo2	13.8	15.9	40.5	41.4	56.3	56.7	57.1	58.4	63.5	67.4	80.1	91.7	1
cohort10 Young9-16 Young well15 embryo3	14.4	16.4	38.7	41.0	53.6	54.7	56.0	56.1	61.5	65.5	76.8	81.2	1
cohort10 Young9-16 Young well16 embryo2	13.5	15.3	38.5	39.6	53.6	54.9	55.0	55.1	59.8	65.4	77.1	83.6	1
cohort10 Young9-16 Young well16 embryo3	14.2	16.0	42.1	45.3	56.3	56.9	60.2	62.0	63.9	69.0	77.7	85.6	1
cohort10 Aged1-8Y9-16 Aged well1 embryo1	13.8	15.7	37.5	40.1	51.5	52.1	52.2	52.3	60.6	62.9	71.6	79.7	0
cohort10 Aged1-8 Aged well1 embryo2	14.0	15.3	35.3	36.4	51.5	51.7	52.6	53.7	58.3	62.2	73.3	77.5	0
cohort10 Aged1-8 Aged well1 embryo3	14.7	17.1	40.3	42.7	55.8	57.4	57.5	59.6	63.7	66.4	74.2	91.0	0
cohort10 Aged1-8 Aged well2 embryo1	15.7	17.5	38.6	40.3	52.4	53.0	56.7	61.8	57.4	62.4	78.2	81.9	0
cohort10 Aged1-8 Aged well2 embryo3	13.4	15.5	37.9	40.8	54.7	55.9	56.5	56.6	62.6	64.8	75.5	83.0	0
cohort10 Aged1-8 Aged well3 embryo1	14.9	17.7	37.9	44.2	50.4	51.5	59.6	62.9	65.5	74.0	86.3	92.1	0
cohort10 Aged1-8 Aged well3 embryo2	14.0	16.0	36.3	36.4	49.7	50.6	50.8	51.0	58.2	62.2	71.6	80.3	0
cohort10 Aged1-8 Aged well4 embryo1	14.4	16.4	38.1	38.3	50.2	51.3	52.1	53.0	65.5	61.8	77.5	80.8	0
cohort10 Aged1-8 Aged well4 embryo2	14.4	16.0	36.4	37.2	51.2	51.3	52.1	52.8	57.2	62.4	68.7	80.1	0
cohort10 Aged1-8 Aged well4 embryo3	14.0	15.5	36.1	37.2	51.9	52.4	52.8	53.4	58.9	63.3	76.8	80.8	0
cohort10 Aged1-8 Aged well5 embryo2	14.4	16.4	39.4	40.9	53.4	54.5	54.6	54.8	60.9	64.8	74.9	82.5	0
cohort10 Aged1-8 Aged well6 embryo1	16.4	18.1	38.6	45.8	51.5	55.2	61.7	65.0	63.9	67.2	85.2	93.0	0
cohort10 Aged1-8 Aged well6 embryo2	14.7	17.1	35.9	38.1	48.2	48.9	50.6	51.7	58.0	59.1	73.8	80.8	0
cohort10 Aged1-8 Aged well7 embryo1	14.6	16.4	36.3	44.3	58.0	59.3	60.2	60.4	64.2	70.5	79.7	91.9	0
cohort10 Aged1-8 Aged well8 embryo1	14.4	16.0	35.9	40.9	49.9	50.0	52.6	60.9	56.1	61.1	79.2	82.8	0
cohort13 Aged Aged well1 embryo1	14.0	15.8	37.2	37.4	52.8	53.4	55.5	56.9	61.0	64.5	75.5	84.2	0
cohort13 Aged Aged well2 embryo1	13.3	15.1	36.0	36.2	48.6	49.1	49.5	49.6	55.1	59.7	71.4	75.7	0
cohort13 Aged Aged well3 embryo1	16.3	17.5	43.6	45.9	61.9	63.8	64.9	65.2	66.7	67.5	87.4	95.2	0
cohort13 Aged Aged well4 embryo1	14.2	15.9	35.8	36.0	50.0	50.2	50.3	50.4	56.9	60.8	69.7	78.7	0
cohort13 Aged Aged well8 embryo1	13.8	15.4	34.9	35.5	47.7	48.8	48.9	49.5	53.5	58.9	70.2	78.0	0
cohort13 Aged Aged well9 embryo1	18.1	19.3	39.4	40.6	55.8	56.0	56.9	66.7	61.0	67.7	74.5	79.6	0
cohort13 Aged Aged well10 embryo1	14.0	15.8	36.9	37.1	51.4	51.5	51.6	51.7	57.4	64.5	77.5	84.2	0
cohort13 Aged Aged well11 embryo1	14.2	16.5	37.4	38.3	51.6	52.7	53.5	53.7	60.3	63.6	75.2	82.8	0
cohort13 Aged Aged well13 embryo1	13.3	15.2	36.0	36.3	50.9	51.2	51.4	51.8	57.6	62.4	77.1	79.6	0
cohort13 Aged Aged well14 embryo1	15.4	16.8	38.1	39.0	54.6	55.0	55.3	55.4	61.0	65.6	74.5	83.5	0
cohort13 Aged Aged well15 embryo1	14.4	16.3	39.4	39.5	54.4	55.0	55.1	55.5	63.8	64.9	80.0	83.3	0
cohort13 Aged Aged well16 embryo1	14.5	16.3	35.6	36.9	50.0	50.2	50.4	50.7	59.8	61.5	74.5	77.8	0
cohort13 Young1 Young well1 embryo1	14.2	16.2	38.0	39.6	51.8	53.4	53.9	55.3	58.2	62.6	73.4	82.5	1
cohort13 Young1 Young well1 embryo2	14.2	16.2	41.3	41.7	56.2	56.4	56.9	58.9	64.6	65.6	71.3	84.2	1
cohort13 Young1 Young well2 embryo1	13.0	14.9	39.7	43.5	57.5	57.8	59.2	60.3	63.1	67.2	72.5	84.1	1
cohort13 Young1 Young well2 embryo2	13.3	15.5	39.0	41.0	54.8	55.3	56.2	57.5	60.8	65.8	74.8	83.5	1
cohort13 Young1 Young well3 embryo1	13.1	15.8	37.4	38.0	49.7	50.7	51.1	51.8	57.5	60.3	72.5	82.8	1
cohort13 Young1 Young well3 embryo2	13.5	15.3	38.3	38.9	52.5	53.0	53.1	53.9	58.2	62.4	69.5	79.6	1
cohort13 Young1 Young well4 embryo1	13.5	15.5	38.5	38.9	53.6	53.7	53.9	54.6	61.0	63.9	71.7	85.8	1
cohort13 Young1 Young well4 embryo2	14.4	15.8	39.0	39.2	53.9	54.0	54.6	55.2	58.2	62.8	69.9	81.8	1
cohort13 Young1 Young well5 embryo1	13.5	15.6	41.5	42.6	57.8	59.1	59.4	60.1	62.1	67.9	75.4	88.0	1
cohort13 Young1 Young well5 embryo2	15.1	16.9	41.2	42.0	56.6	58.9	60.3	62.3	56.2	72.7	76.3	95.2	1
cohort13 Young1 Young well6 embryo1	13.9	16.2	40.1	40.8	56.6	57.3	58.0	58.2	61.9	65.8	76.8	86.5	1
cohort13 Young1 Young well6 embryo2	13.2	14.9	38.3	39.2	57.7	58.4	58.5	59.1	61.7	68.8	78.0	84.2	1
cohort13 Young1 Young well7 embryo1	14.2	15.6	37.4	39.0	50.2	50.4	52.2	52.3	57.1	62.1	73.3	77.5	1
cohort13 Young1 Young well8 embryo1	13.2	14.9	39.7	40.5	53.9	54.5	54.8	55.0	61.2	64.0	75.0	78.9	1
cohort13 Young1 Young well8 embryo2	13.2	14.9	38.7	39.6	57.5	57.6	57.7	58.9	61.7	67.8	77.3	83.7	1
cohort13 Young1 Young well9 embryo1	13.2	15.1	35.5	36.9	52.0	52.2	53.8	54.6	57.7	63.9	69.7	87.8	1
cohort13 Young1 Young well9 embryo2	13.3	15.1	37.4	37.8	54.8	55.3	55.5	56.8	58.7	66.7	70.8	85.7	1
cohort13 Young1 Young well10 embryo2	13.9	16.0	39.4	47.9	56.6	57.7	68.3	70.2	79.8	83.2	83.4	86.2	1
cohort13 Young1 Young well11 embryo2	13.5	15.5	37.8	39.9	54.8	55.4	55.5	56.2	61.0	64.7	75.6	82.1	1
cohort13 Young1 Young well12 embryo1	14.0	16.0	39.9	42.2	55.0	55.4	57.1	58.5	64.2	66.0	70.8	83.0	1
cohort13 Young1 Young well12 embryo2	13.5	15.3	39.6	41.0	57.3	57.5	57.8	57.9	62.1	67.9	78.8	89.9	1
cohort13 Young1 Young well13 embryo2	12.6	14.6	35.9	37.6	49.5	49.9	52.5	53.0	58.4	60.0	75.2	80.4	1
cohort13 Young1 Young well14 embryo1	13.0	15.3	39.0	39.4	51.8	52.0	52.3	52.7	59.8	62.3	73.1	80.9	1
cohort13 Young1 Young well14 embryo2	13.2	14.6	36.2	36.4	52.3	52.5	52.6	53.8	57.0	62.8	69.5	78.2	1
cohort13 Young1 Young well15 embryo1	14.4	16.2	39.8	41.7	57.0	57.7	58.2	58.3	63.0	69.7	77.2	87.1	1
cohort13 Young1 Young well16 embryo1	13.2	14.9	38.5	39.9	56.6	58.2	58.5	58.6	62.3	67.6	78.6	84.8	1
